# Supplementary material for: Systematic Review of Fatty Acid Composition and the Influence of Coating Media on Fatty Acid Profiles in Canned Fish
Source: Mar Drugs. 2026 Jun 10;24(6):204. doi: 10.3390/md24060204 (PMC13302670; doi:10.3390/md24060204)
Supplement: Supplementary file 1 [file marinedrugs-24-00204-s001.zip]

Archive with 5 entries (4 files):
- SupplFiles/
- SupplFiles/Supplementary file S2_ excluded studies.pdf
- SupplFiles/Supplementary file S3_Characteristics of included studies.pdf
- SupplFiles/Supplementary file S4_PRISMA_2020_checklist.pdf
- SupplFiles/Supplementary_file_S1_Search strategies.pdf
